# Supplementary material for: No Evidence that Predictions and Attention Modulate the First Feedforward Sweep of Cortical Information Processing
Source: Cereb Cortex. 2019 Mar 16;29(5):2261–78. doi: 10.1093/cercor/bhz038 (PMC6484894; doi:10.1093/cercor/bhz038)
Supplement: Supplementary Data [file bhz038_supplementary_materials.zip]

Archive with 3 entries (3 files):
- bhz038_Fig.S2.eps
- bhz038_Alilovic_et_al_supplementary_legends.pdf
- bhz038_Fig.S1.eps
